# Supplementary material for: Adsorbing Volatile Organic Chemicals by Soluble Triazine-Based Dendrimers under Ambient Conditions with the Adsorption Capacity of Pyridine up to 946.2 mg/g
Source: Molecules. 2021 Aug 11;26(16):4862. doi: 10.3390/molecules26164862 (PMC8398626; doi:10.3390/molecules26164862)
Supplement: Supplementary file 1 [file molecules-26-04862-s001.zip]

Archive with 1 entries (1 files):
- molecules-1327073-supplementary.pdf
